# Supplementary material for: Social connectedness and healthcare engagement among adults with disabilities: The role of living arrangement
Source: PLoS One. 2026 May 20;21(5):e0349802. doi: 10.1371/journal.pone.0349802 (PMC13189294; doi:10.1371/journal.pone.0349802)
Supplement: S1 Data — (XLSX) [file pone.0349802.s001.xlsx]

## Sheet: Data Dictionary
Data Dictionary — Social Connectedness and Healthcare Engagement Study
Variable Name	Construct / Domain	Survey Question(s) / Item Text	Response Options	Coding / Construction
DEMOGRAPHICS & BACKGROUND
age	Age	In what year were you born?	Open numeric entry (birth year)	Continuous; age in years derived from birth year. Range in analytic sample: 23–76.
sex2	Sex	What is your sex, as recorded on legal/official documents?	Male | Female	0 = Male; 1 = Female
reth5	Race/Ethnicity	Which one or more of the following would you use to describe yourself? [CHECK ALL THAT APPLY]: White; Black or African American; Asian; American Indian or Alaska Native; Other Pacific Islander; Native Hawaiian; Other (specify) Are you Latino or Hispanic?	Multiple select (race); Yes / No (ethnicity)	5-category variable recoded from race and Hispanic ethnicity items: 1 = Hispanic; 2 = White (non-Hispanic); 3 = Black/African American (non-Hispanic); 4 = Asian/AAPI (non-Hispanic); 5 = Other POC (non-Hispanic)
sexorn	Sexual Orientation	Which of the following best represents how you CURRENTLY think of yourself? 1. Gay or lesbian 2. Bisexual 3. Straight, that is not gay, lesbian, or bisexual 4. Queer 5. Not listed above (please specify: _______)	Single select (5 options)	1 = Gay/Lesbian; 2 = Bisexual; 3 = Heterosexual; 4 = Queer; 5 = Diverse/other
transgn	Gender Identity	Do you consider yourself to be trans/transgender?	Yes / No	0 = Cisgender; 1 = Transgender
HEALTH & CLINICAL BACKGROUND
chrntotalr	Chronic Conditions	Has a doctor or medical professional ever told you that you had any of the following? [CHECK ALL THAT APPLY] Diabetes; High blood pressure; Arthritis; Osteoporosis; Dementia; Alzheimer's disease; Cancer; Chronic back pain; Stroke; Heart attack; Any heart disease (including angina or congestive heart failure); Asthma; Emphysema, chronic bronchitis, or COPD; HIV/AIDS; Depression; Anxiety; Other med…	Multiple select; 17+ conditions listed	Count (sum) of endorsed conditions. Recoded version of chrntotal.
hlthcare	Health Insurance Coverage	What type of health care coverage do you have? [CHECK ALL THAT APPLY] Medicare; Medicaid; Private Insurance: Health/Medical; Private Insurance: Long-term care; Military Health care plan (Tri-Care, Champus, ChampVA); Indian Health Service; Uninsured; Other (please specify)	Multiple select	0 = Uninsured (selected 'Uninsured' and no other coverage); 1 = Insured (any coverage type selected)
MODERATORS
livealone	Living Arrangement	Do you currently live alone?	Yes / No	0 = Living with others; 1 = Living alone
disab	Disability Status	Composite of six Washington Group / ACS functional difficulty items (see items Q95r–Q100r in the manuscript): (1) Are you deaf or do you have serious difficulty hearing? (2) Are you blind or do you have serious difficulty seeing, even when wearing glasses? (3) Because of a physical, mental, or emotional condition, do you have serious difficulty concentrating, remembering, or making decisions? (4)…	Yes / No for each item	0 = No disability (none of the 6 items endorsed); 1 = Disability (any of the 6 items endorsed)
LIFE COURSE & STRUCTURAL COVARIATES
acepce	Childhood Relationship Quality	People may have had different experiences in relation to family and household members during childhood (e.g., violence, lack of love or support, problems of alcohol, drugs, mental illness, loss of a parent; OR feeling safe, able to talk with family, family standing by you during difficult times). When you were growing up, during the first 18 years of your life, how was your relationship with your…	0 (Very bad) – 10 (Very good); single-item scale	Continuous; 0–10. Higher score = better childhood relationship quality. Source: Love et al. (2023).
finbrr	Financial Barriers to Healthcare	People may not access health care for various reasons. During the PAST 12 MONTHS, how often have you experienced the following? (1) I needed medical care, but did not get it because I couldn't afford it. (2) I ended up taking less medication than was prescribed for me because of the cost.	Never; Rarely; Sometimes; Often; Always	Dichotomized: 1 = Financial barrier present (either item endorsed at least once); 0 = No financial barrier
ddisc	Discrimination in Health Settings (Scale Score)	Think of your prior experiences while getting health care when answering these questions. How often do any of the following things happen to you? (See items Q72_1r–Q72_7r below)	0 (Never) – 4 (Always) for each item	Mean of 7 items (Q72_1r through Q72_7r). Higher score = more frequent discrimination. Source: Discrimination in Medical Settings scale (Peek et al., 2011).
Q72_1r	Discrimination in Health Settings — Item 1	You are treated with less courtesy than other people.	0 = Never; 1 = Rarely; 2 = Sometimes; 3 = Most of the time; 4 = Always	Individual item; contributes to ddisc mean score.
Q72_2r	Discrimination in Health Settings — Item 2	You are treated with less respect than other people.	0 = Never; 1 = Rarely; 2 = Sometimes; 3 = Most of the time; 4 = Always	Individual item; contributes to ddisc mean score.
Q72_3r	Discrimination in Health Settings — Item 3	You receive poorer service than others.	0 = Never; 1 = Rarely; 2 = Sometimes; 3 = Most of the time; 4 = Always	Individual item; contributes to ddisc mean score.
Q72_4r	Discrimination in Health Settings — Item 4	A doctor or nurse acts as if they think you are not smart.	0 = Never; 1 = Rarely; 2 = Sometimes; 3 = Most of the time; 4 = Always	Individual item; contributes to ddisc mean score.
Q72_5r	Discrimination in Health Settings — Item 5	A doctor or nurse acts as if they are afraid of you.	0 = Never; 1 = Rarely; 2 = Sometimes; 3 = Most of the time; 4 = Always	Individual item; contributes to ddisc mean score.
Q72_6r	Discrimination in Health Settings — Item 6	A doctor or nurse acts as if they are better than you.	0 = Never; 1 = Rarely; 2 = Sometimes; 3 = Most of the time; 4 = Always	Individual item; contributes to ddisc mean score.
Q72_7r	Discrimination in Health Settings — Item 7	You feel like a doctor or nurse is not listening to what you were saying.	0 = Never; 1 = Rarely; 2 = Sometimes; 3 = Most of the time; 4 = Always	Individual item; contributes to ddisc mean score.
hlthlit2	Health Literacy (Scale Score)	Indicate how difficult or easy it is for you to… (See items Q9_1–Q9_8 below)	0 (Very difficult) – 3 (Very easy) for each item	Mean of 8 items (Q9_1 through Q9_8). Higher score = higher health literacy. Source: Jung et al. (2023).
Q9_1	Health Literacy — Item 1	Find information on health issues that concern you, such as health screening, certain illnesses, or treatments.	0 = Very difficult; 1 = Difficult; 2 = Easy; 3 = Very easy	Individual item; contributes to hlthlit2 mean score.
Q9_2	Health Literacy — Item 2	Understand what your doctor says to you.	0 = Very difficult; 1 = Difficult; 2 = Easy; 3 = Very easy	Individual item; contributes to hlthlit2 mean score.
Q9_3	Health Literacy — Item 3	Judge the quality of information about health and illness from different sources.	0 = Very difficult; 1 = Difficult; 2 = Easy; 3 = Very easy	Individual item; contributes to hlthlit2 mean score.
Q9_4	Health Literacy — Item 4	Use information from your doctor to make decisions about your health problems.	0 = Very difficult; 1 = Difficult; 2 = Easy; 3 = Very easy	Individual item; contributes to hlthlit2 mean score.
Q9_5	Health Literacy — Item 5	Get the information you need when seeing a doctor.	0 = Very difficult; 1 = Difficult; 2 = Easy; 3 = Very easy	Individual item; contributes to hlthlit2 mean score.
Q9_6	Health Literacy — Item 6	Request a second opinion about your health from a healthcare professional.	0 = Very difficult; 1 = Difficult; 2 = Easy; 3 = Very easy	Individual item; contributes to hlthlit2 mean score.
Q9_7	Health Literacy — Item 7	Ask family or friends for help to understand health information.	0 = Very difficult; 1 = Difficult; 2 = Easy; 3 = Very easy	Individual item; contributes to hlthlit2 mean score.
Q9_8	Health Literacy — Item 8	Make sure you find the right place to get the healthcare you need.	0 = Very difficult; 1 = Difficult; 2 = Easy; 3 = Very easy	Individual item; contributes to hlthlit2 mean score.
SOCIAL CONNECTEDNESS — SOCIAL NETWORK ROSTER
closize	Intimate Network Size (Composite)	ROSTER NOMINATION (asked first): We're now asking you to name the adults you most often discussed important matters with. Please use only first names, nicknames, or initials. If two people share the same first name, add a last initial. If you selected more than six adults, list up to six names. FOLLOW-UP (asked for each named member): We are interested in how close you feel to each person below. …	Roster: Open text entry (up to 6 names) Closeness: 1 = Not very close; 2 = Somewhat close; 3 = Very close; 4 = Extremely close	Count of network members rated 'Very close' (3) or 'Extremely close' (4), recoded to binary per item (0 = Not very close / Somewhat close; 1 = Very close / Extremely close), then summed. Range: 0–6. Key independent variable (intimate networks) in regression analyses.
Q43bn_1	Closeness Rating — Network Member 1	Compared to the others you mentioned, how close do you feel to [Name 1]?	1 = Not very close; 2 = Somewhat close; 3 = Very close; 4 = Extremely close	0 = Not very close / Somewhat close (original 1–2); 1 = Very close / Extremely close (original 3–4). Contributes to closize sum.
Q43bn_2	Closeness Rating — Network Member 2	Compared to the others you mentioned, how close do you feel to [Name 2]?	1 = Not very close; 2 = Somewhat close; 3 = Very close; 4 = Extremely close	0 = Not very close / Somewhat close (original 1–2); 1 = Very close / Extremely close (original 3–4). Contributes to closize sum.
Q43bn_3	Closeness Rating — Network Member 3	Compared to the others you mentioned, how close do you feel to [Name 3]?	1 = Not very close; 2 = Somewhat close; 3 = Very close; 4 = Extremely close	0 = Not very close / Somewhat close (original 1–2); 1 = Very close / Extremely close (original 3–4). Contributes to closize sum.
Q43bn_4	Closeness Rating — Network Member 4	Compared to the others you mentioned, how close do you feel to [Name 4]?	1 = Not very close; 2 = Somewhat close; 3 = Very close; 4 = Extremely close	0 = Not very close / Somewhat close (original 1–2); 1 = Very close / Extremely close (original 3–4). Contributes to closize sum.
Q43bn_5	Closeness Rating — Network Member 5	Compared to the others you mentioned, how close do you feel to [Name 5]?	1 = Not very close; 2 = Somewhat close; 3 = Very close; 4 = Extremely close	0 = Not very close / Somewhat close (original 1–2); 1 = Very close / Extremely close (original 3–4). Contributes to closize sum.
Q43bn_6	Closeness Rating — Network Member 6	Compared to the others you mentioned, how close do you feel to [Name 6]?	1 = Not very close; 2 = Somewhat close; 3 = Very close; 4 = Extremely close	0 = Not very close / Somewhat close (original 1–2); 1 = Very close / Extremely close (original 3–4). Contributes to closize sum.
soclit	Informal Health Information Network Size (Composite)	Composite of three social network function items: (1) infonav: Who are the people that you would talk with about information on health issues that concern you, such as health screening, certain illnesses, or treatments? (2) understand: Who are the people that you would talk with when you need help to understand health information? (3) servnav: Who are the people that you would talk with when seek…	Yes / No for each of up to 6 named members per item	Mean of infonav, understand, and servnav. Range: 0–6. Higher score = larger informal health information network. Key independent variable (informal health information networks) in regression analyses.
infonav	Informal Health Information Network — Health Info Navigation	ROSTER (same nominated members as above) FOLLOW-UP (asked for each named member): Who are the people that you would talk with about information on health issues that concern you, such as health screening, certain illnesses, or treatments? [Name 1] Yes / No … [Name 6] Yes / No	Yes / No for each of up to 6 named members	Sum of 'Yes' responses across up to 6 members. Range: 0–6. One of three components averaged to form soclit (informal health information network size).
understand	Informal Health Information Network — Understanding Health Info	ROSTER (same nominated members as above) FOLLOW-UP (asked for each named member): Who are the people that you would talk with when you need help to understand health information? [Name 1] Yes / No … [Name 6] Yes / No	Yes / No for each of up to 6 named members	Sum of 'Yes' responses across up to 6 members. Range: 0–6. One of three components averaged to form soclit (informal health information network size).
servnav	Informal Health Information Network — Service Navigation	ROSTER (same nominated members as above) FOLLOW-UP (asked for each named member): Who are the people that you would talk with when seeking a place to get the healthcare you need? [Name 1] Yes / No … [Name 6] Yes / No	Yes / No for each of up to 6 named members	Sum of 'Yes' responses across up to 6 members. Range: 0–6. One of three components averaged to form soclit (informal health information network size).

## Sheet: Legend & Notes
Legend & Study Notes
ROW COLOUR CODING
Gold / yellow background	Key independent variables and moderators used in primary regression analyses.
Blue tint background	Standard covariate or descriptive variable row (alternating for readability).
White background	Scale item row (individual item contributing to a composite score).
Red/rose background	⚠ Variable flagged — not found in source data dictionary; requires team verification.
ROLE IN ANALYSIS CODES
Key Independent Variable	Primary predictor of interest in regression models (social connectedness measures).
Moderator	Tests whether the effect of social connectedness differs by this variable (disability status; living alone).
Covariate	Included as a control in all regression models.
Descriptive / Covariate	Used descriptively in sample characterisation; may also appear in supplementary models.
Component	An individual item or sub-scale that is combined (summed or averaged) to form a composite variable.
Scale item	An individual survey item that contributes to a multi-item composite scale score.
KEY COMPOSITE VARIABLES
closize	Size of intimate networks. Count of network members rated 'Very close' or 'Extremely close' out of up to 6 named members. Range: 0–6.
Informal health info network size (not separately named in dataset)	Mean of infonav + understand + servnav. This composite is the second key independent variable in regression analyses. Range: 0–6.
ddisc	Mean of Q72_1r through Q72_7r. Discrimination in Medical Settings scale (Peek et al., 2011).
hlthlit2	Mean of Q9_1 through Q9_8. Health literacy scale (Jung et al., 2023).
STUDY METADATA
Study title	Social connectedness and healthcare engagement among adults with disabilities: The role of living arrangement
Data collection	Online survey via Prolific, February 8–28, 2025. Stratified by age, race/ethnicity, sexual orientation, gender identity, disability status, and living arrangement.
Analytic N	N = 335 recruited; N = 316–317 after listwise deletion for regression analyses.
IRB	Exempt status — University of Washington Human Subjects Division IRB.
Analysis software	STATA Version 19.5 (Stata Corp, College Station, TX).
Social Network Roster source	Modified from the National Social Life, Health, and Aging Project (NSHAP) Round 2 roster (Waite et al., 2023).
Disability measure source	Washington Group / ACS six-item functional difficulty measure (ASPE, 2011).
soclit	Mean of infonav, understand, and servnav. Represents the size of a respondent's informal health information network — the average number of social network ties providing health-related informational support across three domains. Range: 0–6. This is the second key independent variable in regression analyses.
