# Supplementary material for: Social connectedness and healthcare engagement among adults with disabilities: The role of living arrangement
Source: PLoS One. 2026 May 20;21(5):e0349802. doi: 10.1371/journal.pone.0349802 (PMC13189294; doi:10.1371/journal.pone.0349802)
Supplement: S2 Data — (CSV) [file pone.0349802.s002.csv]

Q9_1	Q9_2	Q9_3	Q9_4	Q9_5	Q9_6	Q9_7	Q9_8	age	Q43bn_1	Q43bn_2	Q43bn_3	Q43bn_4	Q43bn_5	Q43bn_6	closize	infonav	understand	servnav	hlthcare	usual	personal	routine	finbrr	reth5	sexorn	transgn	livealone	Q72_1r	Q72_2r	Q72_3r	Q72_4r	Q72_5r	Q72_6r	Q72_7r	ddisc	Q95r	Q96r	Q97r	Q98r	Q99r	Q100r	disab	acepce	sex2	chrntotalr	soclit	hlthlit2
3	4	4	4	3	3	4	4	52	1	0	0	1	1	0	3	6	6	6	1	1	1	1	1	4	3	0	0	1	1	1	1	1	1	2	1.1428572	1	1	1	0	0	0	1	9	0	3	6	2.625
4	4	4	4	4	3	3	3	70	1	0	0	1	1	1	4	6	4	1	1	1	1	1	0	1	5	0	1	0	0	0	1	0	1	2	.5714286	0	0	1	0	0	0	1	9	1	2	3.6666667	2.625
2	3	2	2	2	2	3	2	50	1	1	0				2	3	2	2	1	1	1	0	1	1	2	1	0	0	0	0	0	0	0	2	.2857143	0	0	0	0	0	0	0	8	1	0	2.3333333	1.25
3	3	3	3	3	2	4	3	52	1	1	1	1	1	1	6	6	6	6	1	0	1	1	0	1	3	0	1	0	0	0	0	0	0	1	.14285715	0	0	0	0	0	0	0	3	1	1	6	2
1	3	3	1	2	2	2	1	27	1	1					2	2	2	2	0	0	0	1	1	1	2	0	0	3	3	3	3	0	4	4	2.8571429	0	0	1	0	0	1	1	1	0	4	2	.875
3	3	3	3	3	3	2	3	45	1	1	0				2	2	0	0	1	1	1	1	1	1	3	0	1	1	1	1	2	0	2	3	1.4285715	0	0	1	0	0	0	1	4	1	4	.66666669	1.875
3	4	4	4	4	3	3	3	60	1	1					2	2	0	0	1	1	1	1	0	1	3	0	1	1	2	1	2	0	2	1	1.2857143	0	0	0	0	0	0	0	7	0	6	.66666669	2.5
3	3	4	3	3	3	3	3	71	1	0	0	1	0	0	2	4	3	3	1	1	1	1	0	2	3	0	0	0	0	0	1	0	1	1	.42857143	0	0	0	0	0	0	0	9	0	3	3.3333333	2.125
4	4	4	4	4	3	4	4	44	1	1	1	1			4	4	4	4	1	1	1	1	0	1	3	0	1	0	0	0	0	0	0	0	0	0	0	0	0	0	0	0	10	0	0	4	2.875
1	1	1	1	1	1	1	1	41	0	0	0	0	0	1	1	6	6	6	1	1	1	1	0	1	3	1	1	4	4	4	4	4	4	4	4	0	0	1	1	0	1	1	0	0	6	6	0
3	3	2	3	3	2	2	2	55	0	0					0	1	2	2	1	0	1	1	0	4	3	0	0	1	0	1	0	0	0	0	.2857143	0	0	0	0	0	0	0	8	0	0	1.6666666	1.5
2	4	2	4	4	3	2	3	58	1	0	0	0	1	0	2	5	1	2	1	1	1	1	1	1	1	0	0	2	2	1	2	0	2	2	1.5714285	1	1	1	0	0	0	1	4	0	3	2.6666667	2
3	3	3	3	3	3	3	3	58	1	1	0	0	0		2	2	2	2	1	1	1	1	0	1	3	0	1	2	2	2	2	0	3	2	1.8571428	0	0	0	0	0	0	0	4	0	7	2	2
3	3	3	3	3	2	3	2	54	1	0	1	1			3	4	3	4	1	0	0	0	1	2	3	0	0	1	1	0	0	0	0	1	.42857143	0	0	0	0	0	0	0	8	1	2	3.6666667	1.75
2	3	3	3	3	2	3	3	30	1	1	0				2	3	2	2	1	0	0	1	0	1	1	0	0	2	1	2	1	0	1	1	1.1428572	0	1	0	0	0	0	1	3	1	2	2.3333333	1.75
4	4	4	4	4	3	4	3	60	1	0	1				2	3	2	3	1	0	1	1	0	1	3	0	0	1	1	1	0	0	0	1	.5714286	0	0	0	0	0	0	0	8	1	1	2.6666667	2.75
4	4	3	3	3	3	3	2	51	1	1	1	0			3	4	4	4	1	1	1	1	0	1	3	0	0	0	0	0	0	0	1	1	.2857143	0	0	1	0	0	0	1	8	1	1	4	2.125
3	3	2	3	3	1	4	3	61	1	1	1	1	1		5	5	3	2	1	1	1	1	1	1	1	0	0	1	1	2	1	0	1	2	1.1428572	0	0	0	0	0	1	1	4	0	2	3.3333333	1.75
3	3	3	3	2	3	3	2	53	1						1	1	1	1	0	0	0	0	1	4	3	0	0	2	2	2	2	0	2	2	1.7142857	0	0	0	0	0	0	0	2	1	0	1	1.75
4	3	2	3	3	2	2	3	50	1	1	1				3	1	1	1	1	1	1	1	1	1	3	0	0	1	2	2	2	0	1	1	1.2857143	0	0	1	1	0	0	1	2	1	3	1	1.75
3	2	2	3	1	1	3	1	56	1						1	1	1	1	0	1	0	0	1	1	2	0	0	3	3	3	3	2	3	3	2.8571429	0	0	1	1	1	1	1	3	1	4	1	1
3	3	3	3	3	3	2	3	53	1						1	1	0	1	1	1	1	0	1	3	3	0	0	2	2	2	2	1	2	2	1.8571428	0	0	0	0	0	0	0	8	1	1	.66666669	1.875
4	3	4	4	2	1	2	1	63	1	1	1	0	1	1	5	3	1	0	1	0	0	0	1	2	3	0	1	1	1	1	2	0	2	3	1.4285715	0	0	0	0	0	0	0	5	1	1	1.3333334	1.625
3	3	2	3	2	2	2	2	38	1	1	1	1	1	1	6	2	3	2	1	0	0	1	0	1	3	0	1	0	0	0	0	0	0	1	.14285715	0	0	0	0	0	0	0	9	0	1	2.3333333	1.375
2	3	2	3	2	2	3	2	33	1	0	1	1	1		4	5	4	1	1	1	1	1	1	1	3	0	1	0	0	0	1	0	0	1	.2857143	0	0	0	0	0	0	0	8	0	4	3.3333333	1.375
4	4	4	4	4	3	3	4	64	1	1	1	1	1		5	5	0	0	1	1	0	0	0	5	3	0	1	0	0	0	0	0	0	0	0	0	0	0	1	1	1	1	9	0	4	1.6666666	2.75
3	3	3	3	3	2	3	3	39	1	0	1	0	0	0	2	3	6	6	1	0	0	0	0	1	3	0	0	0	0	0	0	0	0	0	0	0	0	0	0	0	0	0	9	1	0	5	1.875
3	4	2	3	3	1	4	2	35	1	1	1	1	1		5	3	3	3	1	1	1	1	0	1	3	0	0	1	1	0	0	0	0	1	.42857143	0	0	0	0	0	0	0	9	0	0	3	1.75
3	3	2	3	3	2	2	2	49	1	1					2	2	1	0	1	1	1	1	0	1	2	0	1	2	2	3	3	2	3	4	2.7142856	0	0	0	1	0	1	1	5	0	4	1	1.5
4	4	4	4	3	4	4	4	34	1						1	0	0	0	1	1	1	0	0	1	3	0	1	0	0	0	0	0	0	0	0	0	0	0	0	0	1	1	10	0	2	0	2.875
4	4	4	4	4	4	4	4	53	1	1	1				3	3	3	3	1	1	1	0	0	1	3	0	1	0	0	0	2	0	2	2	.85714287	0	0	0	0	0	0	0	6	1	2	3	3
3	3	3	3	3	2	3	4	61	1	1	1	1			4	4	4	4	1	1	1	1	1	3	3	0	1	1	1	1	0	0	0	2	.71428573	0	0	0	0	0	0	0	9	1	5	4	2
2	4	4	4	3	3	3	3	61	1	1					2	2	1	0	1	1	1	1	0	1	3	0	1	0	0	0	2	0	1	2	.71428573	0	0	0	1	0	0	1	5	1	6	1	2.25
3	3	3	4	4	3	4	3	60	1	0	1	0	1		3	5	2	3	1	1	1	1	0	1	2	0	1	0	0	0	0	0	0	0	0	0	0	0	0	0	0	0	10	0	1	3.3333333	2.375
3	3	2	3	3	3	3	3	57	0	0					0	2	2	2	1	0	1	1	0	4	3	0	1	1	1	0	0	0	1	2	.71428573	0	0	0	0	0	0	0	8	0	0	2	1.875
4	4	4	4	4	4	4	4	56	1	1	1	1			4	4	4	4	1	1	1	1	0	2	3	0	1	0	0	0	0	0	0	0	0	0	0	0	0	0	0	0	10	1	2	4	3
3	3	3	4	4	3	4	4	55	1	1					2	2	2	2	1	0	0	0	0	2	1	0	1	2	2	0		2	2	1	1.5	0	0	0	0	0	0	0	8	0	0	2	2.5
4	4	3	3	3	4	4	3	40	1	1	1	1	1	1	6	4	4	5	1	1	1	1	0	1	3	0	1	2	2	2	3	0	3	2	2	0	0	0	0	0	0	0	9	0	1	4.3333335	2.5
3	3	3	3	3	3	3	3	63	1	0					1	2	1	1	1	1	1	1	0	4	3	0	0	1	1	1	1	0	1	0	.71428573	0	0	0	0	0	0	0	9	1	1	1.3333334	2
4	4	4	4	4	3	4	4	66	1	1	1				3	3	3	3	1	1	1	0	0	4	3	0	0	0	0	0	0	0	0	0	0	0	0	0	0	0	0	0	10	0	1	3	2.875
3	1	2	2	2	2	4	3	52	1	1	1	1	1		5	4	4	4	1	1	1	1	0	5	3	0	0	1	1	1	3	0	1	1	1.1428572	0	0	0	1	0	0	1	9	1	1	4	1.375
3	4	4	4	4	2	3	3	36	1	1	1				3	3	1	3	1	1	1	1	1	1	2	1	1	2	2	2	1	1	2	2	1.7142857	0	0	0	0	0	0	0	1		2	2.3333333	2.375
3	3	3	3	3	3	3	3	57	0	0	1				1	3	3	1	1	0	1	0	0	1	3	0	1	0	0	0	0	0	0	0	0	0	0	0	0	0	0	0	10	0	0	2.3333333	2
3	3	3	3	3	3	3	3	30	1	1	1	1			4	4	2	4	1	1	1	0	0	3	4	1	1	2	2	2	1	1	1	2	1.5714285	0	0	0	0	0	0	0	7	1	3	3.3333333	2
3	3	3	3	3	2	4	2	61	1	1	0	0	0	0	2	6	0	6	1	1	1	1	1	1	3	0	1	2	2	2	2	1	2	2	1.8571428	0	0	0	0	0	0	0	2	0	3	4	1.875
3	2	2	2	2	2	2	2	51	1	1	1	0	1	1	5	4	2	1	1	0	1	1	1	4	3	0	0	2	2	1	1	0	1	1	1.1428572	0	0	0	0	0	0	0	5	1	3	2.3333333	1.125
3	4	3	4	4	3	3	3	30	1	1	1	0	0	0	3	4	2	3	1	1	1	1	1	3	3	0	0	2	2	2	2	1	1	3	1.8571428	0	0	1	0	0	0	1	2	1	3	3	2.375
3	3	3	3	3	3	3	3	46	1	1	1				3	3	3	3	1	0	0	0	0	1	3	0	0	0	0	0	0	0	0	0	0	0	0	0	0	0	0	0	5	1	1	3	2
3	2	2	3	2	3	3	2	52	1	1					2	1	1	1	1	1	0	1	0	1	1	0	0	0	0	0	2	0	1	2	.71428573	0	0	1	0	0	0	1	8	0	1	1	1.5
3	3	3	3	3	3	3	3	56	1	1	1	0			3	3	4	4	1	1	0	0	0	1	3	0	0	0	0	0	0	0	0	0	0	0	0	0	0	0	0	0	9	0	1	3.6666667	2
2	3	1	3	3	2	4	3	34	1	1	1	1	1	1	6	6	2	4	1	1	1	1	1	5	2	0	0	2	2	2	2	0	2	2	1.7142857	0	0	0	0	0	0	0	3	1	2	4	1.625
3	3	3	3	3	3	2	3	66	1	1					2	2	2	0	1	1	1	1	0	1	3	0	1	2	0	0	0	0	2	1	.71428573	0	0	0	1	0	0	1	6	1	6	1.3333334	1.875
3	3	3	3	3	2	3	2	61	1	1	0				2	3	3	3	1	0	0	0	1	2	3	0	0	0	0	0	0	0	0	3	.42857143	0	0	0	0	0	0	0	9	1	1	3	1.75
3	3	4	4	3	2	1	3	52											1	1	1	0	0	1	3	0	1	0	0	0	1	0	0	1	.2857143	0	0	1	0	0	0	1	10	0	3		1.875
3	2	3	4	4	2	3	3	50	1						1	1	1	1	1	1	1	1	0	2	3	0	0	2	1	3	4	2	3	1	2.2857144	0	0	1	1	0	1	1	10	0	7	1	2
2	3	3	3	2	2	3	3	53	1	0					1	2	2	2	0	0	0	0	1	1	2	0	0	2	3	3	2	0	2	4	2.2857144	0	0	1	0	0	0	1	0	1	3	2	1.625
4	4	4	4	4	4	3	4	62	1	0	0	0	0	0	1	4	2	3	1	1	1	1	0	1	3	0	1	2	2	0	1	0	2	2	1.2857143	0	0	0	1	1	0	1	1	1	7	3	2.875
2	3	2	3	3	3	3	3	32	1	1	0				2	3	3	3	1	0	0	0	1	1	3	0	0	1	1	1	0	0	0	1	.5714286	0	0	0	0	0	0	0	2	0	2	3	1.75
3	3	3	3	3	3	3	3	50	1	1	1				3	3	3	3	1	1	1	1	0	4	3	0	0	1	1	1	1	0	1	1	.85714287	0	0	0	0	0	0	0	8	1	0	3	2
3	4	3	3	3	2	2	2	30	1	1					2	2	0	0	1	0	1	1	0	1	3	0	1	0	1	0	1	0	0	2	.5714286	0	0	1	0	0	0	1	5	0	3	.66666669	1.75
1	3	2	3	2	1	2	1	42	0	1	1				2	3	1	0	1	0	0	0	1	1	3	0	1	2	2	2	2	2	2	3	2.1428571	0	0	1	0	0	1	1	7	0	2	1.3333334	.875
3	3	4	3	2	2	1	3	52	1	1	0	1			3	2	3	2	1	1	0	0	0	2	3	0	0	1	0	0	1	0	1	2	.71428573	0	0	0	0	0	0	0	4	0	2	2.3333333	1.625
3	3	4	3	3	2	3	2	35	0	1	1	1	1		4	4	2	2	1	1	1	1	0	2	5	0	1	2	2	2	2	0	1	2	1.5714285	0	0	1	0	0	1	1	4	1	3	2.6666667	1.875
3	3	3	3	3	3	3	3	68	1	1					2	2	2	1	1	1	1	1	0	1	2	0	1	0	0	0	0	0	0	0	0	0	0	0	0	0	0	0	1	0	7	1.6666666	2
4	4	3	4	3	3	3	3	45	1	1					2	2	2	2	1	1	1	1	1	1	3	0	1	2	1	1	2	0	2	2	1.4285715	0	0	1	0	0	0	1	5	0	3	2	2.375
3	3	3	3	3	2	1	2	51	1	0	1				2	2	2	1	1	0	1	0	1	2	3	0	1	2	2	1	2	0	2	3	1.7142857	0	0	0	1	0	0	1	5	1	1	1.6666666	1.5
3	3	3	3	3	2	3	3	31	1	1	1	1	0		4	3	1	3	1	1	1	0	0	1	3	1	1	2	2	2	2	0	2	2	1.7142857	0	0	0	0	0	0	0	3	1	2	2.3333333	1.875
4	4	4	4	4	4	4	4	76	1	1	1	1	1		5	4	3	1	1	1	1	1	1	1	1	0	1	1	1	0	2	0	1	2	1	1	0	0	1	0	0	1	6	1	7	2.6666667	3
3	3	2	2	2	2	2	2	24	1	1	0				2	3	2	1	1	1	1	1	1	1	2	0	1	0	0	0	2	0	2	2	.85714287	0	0	1	0	0	0	1	7	1	3	2	1.25
3	3	3	3	3	3	3	2	39	1	1	0				2	3	3	2	1	0	1	1	1	4	3	0	1	2	1	1	2	0	2	3	1.5714285	0	0	0	0	0	0	0	4	1	3	2.6666667	1.875
4	4	4	4	4	4	4	4	58	1	1	1	0	1	0	4	6	6	6	1	1	1	1	0	4	3	0	0	0	0	0	1	0	0	0	.14285715	0	0	0	0	0	0	0	9	1	0	6	3
4	4	4	4	4	4	4	4	66	1	1					2	2	2		1	1	1	1	0	1	3	0	1	0	0	0	0	0	0	0	0	0	0	0	0	0	0	0	10	1	4	2	3
4	4	4	4	4	4	4	4	43	1	1	1				3	3	3	3	1	1	1	1	0	3	3	0	1	2	1	1	2	0	0	2	1.1428572	0	0	0	0	0	0	0	9	1	3	3	3
3	4	2	4	4	3	4	3	68	1	1					2	2	2	2	1	1	1	1	0	1	1	0	0	0	0	0	0	0	0	0	0	0	0	0	0	0	0	0	10	0	3	2	2.375
4	3	3	3	3	3	4	3	69	1	0	0	0	1	0	2	6	4	3	1	1	1	1	0	1	3	0	1	0	0	0	0	0	0	0	0	0	0	0	0	0	0	0	4	0	5	4.3333335	2.25
3	3	3	3	2	2	3	3	52	1	1	1	0	1		4	5	5	5	1	1	0	0	0	2	2	0	0	1	1	1	0	0	1	1	.71428573	0	0	0	0	0	0	0	6	1	1	5	1.75
4	4	4	4	4	4	3	4	59	1	0	1				2	1	0	0	0	0	0	0	1	5	5	0	1	2	2	2	2	0	2	3	1.8571428	0	0	0	0	0	0	0	0	1	1	.33333334	2.875
3	4	3	3	3	3	3	3	67	1	1	1				3	3	2	2	1	1	1	1	0	1	1	0	0	0	0	0	1	0	0	1	.2857143	0	0	0	0	0	0	0	2	1	5	2.3333333	2.125
2	3	3	3	3	2	1	1	53											1	0	0	0	1	1	5	1	1	3	3	3	3	2	3	4	3	0	0	1	1	0	1	1	0	0	3		1.25
3	3	3	3	3	3	3	3	52	0						0	1	1	1	1	0	1	0	0	4	3	0	0	0	0	0	0	0	0	0	0	0	0	0	0	0	0	0	9	1	1	1	2
3	3	3	3	3	2	3	3	61	1	0	1				2	3	3	0	1	1	1	1	0	3	1	0	0	1	1	1	1	0	1	1	.85714287	0	0	0	1	0	0	1	9	1	2	2	1.875
3	3	2	3	3	2	3	2	52	1	1	1	1	1	1	6	6	6	6	1	1	1	1	0	2	1	0	0	0	0	0	0	0	0	0	0	0	0	0	0	0	0	0	3	0	1	6	1.625
3	3	3	3	3	3	3	3	63	1	1	1	1	1		5	5	5	5	1	1	1	1	0	1	3	0	0	0	0	0	0	0	0	0	0	0	0	0	0	0	0	0	7	1	0	5	2
2	3	3	3	3	2	3	3	63	1	1	1	1	0		4	4	4	2	1	1	1	1	0	3	2	1	0	2	1	1	1	1	1	1	1.1428572	0	0	0	1	0	0	1	6	1	2	3.3333333	1.75
4	4	4	4	4	4	4	4	44	1	1	1				3	3	0	0	1	0	0	0	0	1	3	0	0	0	0	0	0	0	0	0	0	0	0	0	0	0	0	0	4	1	0	1	3
4	2	3	3	2	3	3	3	50	1	1	1	1	1		5	5	5	5	1	1	1	1	0	2	3	0	1	1	1	1	1	0	1	2	1	0	0	1	0	0	1	1	4	1	2	5	1.875
3	3	3	4	4	3	3	3	52	1	1	1				3	2	1	1	1	1	1	1	0	2	3	0	0	1	1	0	0	0	1	2	.71428573	0	0	0	0	0	0	0	9	0	2	1.3333334	2.25
4	4	4	4	4	3	4	3	53	1	1	1	1	1	1	6	4	1	2	1	1	1	1	0	4	3	0	0	0	0	0	0	0	0	0	0	0	0	0	0	0	0	0	9	0	1	2.3333333	2.75
3	3	3	3	3	3	3	3	54	1	1	1	1	1		5	5	4	5	1	1	1	1	0	3	3	0	0	0	0	0	0	0	0	0	0	0	0	0	1	0	1	1	9	1	2	4.6666665	2
3	3	2	4	2	2	3	1	65	1	0					1	2	1	1	0	0	0	0	1	2	5	0	1	2	2	1	4	0	3	3	2.1428571	0	0	1	1	0	0	1	3	1	1	1.3333334	1.5
2	2	3	2	2	2	4	2	56	1	1					2	2	1	2	0	0	0	0	1	1	5	1	1	2	2	2	2	1	3	3	2.1428571	0	0	1	0	0	1	1	3	1	6	1.6666666	1.375
3	3	3	3	3	3	3	3	51								2	2	2	1	1	1	1	0	1	2	1	0	0	0	0	0	0	0	0	0	0	0	0	0	0	0	0	7	0	1	2	2
4	4	3	3	4	4	3	4	50	1	1	1	1	1		5	5	5	5	1	1	1	1	0	4	1	1	0	2	2	3	1	0	0	0	1.1428572	0	0	1	1	0	0	1	10	0	2	5	2.625
4	4	3	3	4	4	3	3	59	1	1	1	1	1		5	5	5	5	1	1	1	1	1	1	3	0	0	3	1	2	2	0	2	3	1.8571428	0	0	0	0	0	0	0	7	0	1	5	2.5
3	4	3	4	4	2	3	3	65	1	1	0				2	3	2	2	1	1	1	0	1	3	3	0	0	0	0	0	0	0	0	1	.14285715	0	0	0	1	0	0	1	9	1	1	2.3333333	2.25
4	4	4	4	3	3	2	2	54	1	1	0				2	3	1	3	0	0	0	0	1	1	4	1	0	1	1	1	1	0	1	1	.85714287	0	0	1	0	0	0	1	5	1	2	2.3333333	2.25
4	4	4	4	4	4	4	4	52	1	1	1	0			3	3	3	2	1	1	1	1	0	3	3	0	0	0	0	0	0	0	0	0	0	0	0	0	0	0	0	0	8	1	2	2.6666667	3
3	2	2	2	3	2	3	3	51	1	1	1				3	2	3	3	1	1	1	0	1	3	2	0	0	3	2	2	2	3	2	2	2.2857144	0	0	0	0	0	0	0	5	1	1	2.6666667	1.5
3	4	3	4	3	3	3	3	53	1						1	1	1	1	1	1	1	1	1	2	1	0	0	0	0	0	0	0	0	0	0	0	1	1	0	0	1	1	2	0	4	1	2.25
3	3	3	3	3	3	3	3	53	1	1					2	1	2	1	1	1	1	1	0	1	2	0	0	0	0	0	0	0	0	0	0	1	0	0	0	0	0	1	0	0	4	1.3333334	2
3	3	3	3	3	3	3	2	61	0	0	0				0	3	2	2	1	0	0	0	0	5	5	0	1	0	0	0	0	0	0	0	0	0	0	0	0	0	0	0	5	0	0	2.3333333	1.875
3	4	3	3	3	2	3	2	61	1	1	1	0	1		4	5	2	1	1	0	0	0	1	1	4	1	1	1	1	1	2	1	2	2	1.4285715	0	0	1	1	1	1	1	2	1	5	2.6666667	1.875
3	4	2	4	4	3	2	4	51	1	1					2	2	2	2	1	1	0	1	0	3	3	1	0	2	2	1	2	2	2	1	1.7142857	0	0	0	0	0	0	0	9	0	3	2	2.25
2	3	3	3	2	2	3	1	33	0	0	0	0	0	0	0	4	4	4	1	1	1	1	1	3	3	0	1	3	3		3	3	3	4	3.1666667	0	0	1	0	0	1	1	1	1	4	4	1.375
3	3	3	3	3	3	3	3	51	1						1	1	1	1	1	1	1	1	0	3	2	0	0	0	0	0	0	0	0	0	0	0	0	0	0	0	0	0	7	0	0	1	2
3	4	4	4	4	4	3	4	65	1	1					2	2	2	2	1	0	1	1	0	1	3	0	1	0	1	1	2	0	2	2	1.1428572	0	0	0	0	0	0	0	4	0	2	2	2.75
2	3	2	2	3	2	3	3	59	0	1	1	0	1	0	3	5	4	4	1	1	1	1	1	1	2	0	0	1	1	1	1	1	1	1	1	1	1	1	1	0	0	1	5	0	5	4.3333335	1.5
4	4	4	4	4	3	4	4	59	1	1	1	1	1	1	6	6	0	5	1	1	1	1	0	4	3	0	0	0	0	0	1	0	0	0	.14285715	0	0	0	0	0	0	0	9	1	3	3.6666667	2.875
4	4	3	3	3	3	3	3	62	1	1	1	1	1		5	4	4	4	1	1	1	0	1	1	3	0	0	1	2	1	1	0	2	1	1.1428572	0	0	0	0	0	0	0	8	1	1	4	2.25
3	3	3	3	3	2	2	2	27	1	1	1				3	3	0	0	1	1	0	1	1	4	3	0	1	1	1	1	0	0	1	2	.85714287	0	0	0	0	0	0	0	8	1	2	1	1.625
3	3	3	3	2	2	2	2	54	0						0	1	0	0	1	1	0	1	1	5	3	0	0	3	3	3	3	1	3	3	2.7142856	0	0	0	1	0	0	1	0	1	3	.33333334	1.5
4	3	4	4	4	4	4	4	64	1	1					2	2	1	1	1	1	1	1	0	1	1	0	0	0	0	0	2	0	0	2	.5714286	0	0	0	0	0	0	0	0	0	4	1.3333334	2.875
3	3	3	3	3	2	2	3	63	1	1					2	2	2	2	1	1	1	1	0	3	2	1	0	1	1	1	1	1	1	1	1	0	0	0	0	0	0	0	10	0	0	2	1.75
2	3	2	3	3	2	3	2	63	1	1					2	2	2	2	1	1	1	1	1	1	3	0	0	1	1	2	2	2	3	3	2	0	0	1	0	0	0	1	7	0	2	2	1.5
3	3	4	3	3	4	3	3	51	1	1					2	2	2	2	1	1	1	1	1	2	2	0	0	2	2	3	1	0	1	0	1.2857143	0	0	0	0	0	0	0	5	1	1	2	2.25
3	3	3	3	2	2	3	2	61	1	1	1				3	1	2	2	1	1	0	1	1	1	2	1	1	1	0	0	3		3	3	1.6666666	0	0	1	1	0	1	1	3	1	3	1.6666666	1.625
4	4	4	4	3	3	3	4	62	1	1	1	0	1	1	5	6	6	6	1	1	1	1	0	3	3	0	1	0	0	0	0	0	0	0	0	0	0	0	0	0	0	0	10	1	1	6	2.625
2	4	4	4	4	3	3	4	57								6	6	6	1	1	1	1	1	3	1	0	0	1	2	2	2	3	3	3	2.2857144	0	0	1	1	0	1	1	10	1	4	6	2.5
4	3	3	4	4	3	3	4	50	1	1					2	2	2	2	1	1	1	1	0	3	3	0	0	2	2	2	0	0	3	1	1.4285715	0	0	0	0	0	0	0	9	1	3	2	2.5
3	3	3	3	2	2	3	2	67	0	0	0	1	1	1	3	5	4	6	1	1	1	1	0	3	3	0	0	2	2	2	2	0	2	2	1.7142857	0	0	1	0	0	0	1	0	1	3	5	1.625
4	4	3	3	4	3	3	4	66	1	1	1	1			4	3	0	0	1	1	1	1	0	3	3	1	1	0	0	0	0	0	0	0	0	0	0	0	0	0	0	0	9	1	1	1	2.5
3	4	3	3	3	3	3	2	57	1	1					2	2	2	0	1	1	0	1	1	2	3	0	0	2	2	2	2	0	2	3	1.8571428	0	0	0	0	0	1	1	10	1	5	1.3333334	2
4	4	4	4	4	4	3	4	59	1	1	1	1	1	1	6	6	3	2	1	1	1	1	0	3	3	0	0	2	2	2	0	1	0	0	1	0	0	0	0	0	0	0	8	1	1	3.6666667	2.875
3	4	3	3	3	3	3	3	58	1	1	1				3	3	3	2	1	1	1	1	0	3	1	0	1	2	2	1	2	0	2	2	1.5714285	0	1	0	0	0	0	1	9	0	2	2.6666667	2.125
3	3	3	3	3	3	3	3	50	1	1	1				3	3	3	3	1	1	1	1	1	3	3	0	0	0	0	0	0	0	1	1	.2857143	0	0	1	0	0	0	1	8	1	1	3	2
3	3	3	4	4	2	3	3	70	1	1					2	2	2	2	1	1	0	0	1	1	3	0	1	1	1	1	2	2	3	4	2	0	0	0	0	0	0	0	4	1	2	2	2.125
3	4	3	3	3	2	2	2	63	1		1	0	0	0	2	5	0	0	1	1	1	1	0	1	3	0	1	0	0	0	0	0	0	1	.14285715	0	0	0	1	0	0	1	3	1	6	1.6666666	1.75
4	4	3	3	3	2	3	3	53	1	1	1	1	1	0	5	6	5	5	1	1	1	0	0	1	3	0	0	1	1	1	1	0	2	2	1.1428572	0	0	0	0	0	0	0	10	1	2	5.3333335	2.125
3	3	3	3	3	3	3	2	55	1	1					2	0	2	0	1	0	0	0	0	4	3	0	0	0	0	0	0	0	0	0	0	0	0	0	0	0	0	0	8	0	0	.66666669	1.875
3	3	3	3	3	2	4	3	50	1	1	1	1	1	1	6	3	0	4	1	1	1	1	1	1	1	0	1	0	0	0	0	0	0	0	0	0	0	0	0	0	0	0	7	0	4	2.3333333	2
3	4	3	3	3	3	3	3	52	1	1	1	0	1		4	4	2	1	1	1	1	1	0	3	3	0	0	0	0	1	0	0	0	0	.14285715	0	0	0	0	0	0	0	10	1	3	2.3333333	2.125
3	4	3	4	3	3	4	3	29	1	1	1	1	1		5	5	5	5	0	1	0	0	1	3	3	0	1	0	0	0	0	0	0	1	.14285715	0	0	0	0	0	0	0	8	0	0	5	2.375
2	3	3	2	3	2	3	3	33	1						1	1	1	0	1	0	0	1	1	4	3	0	1	3	2	3	2	1	1	2	2	0	1	0	0	0	0	1	6	0	1	.66666669	1.625
2	3	3	3	3	3	2	2	62	1	1	1				3	3	3	3	1	0	0	1	0	4	3	0	0	2	2	2	1	0	3	4	2	0	0	0	0	0	0	0	10	1	0	3	1.625
3	3	2	2	2	3	4	4	53	1	1	1	1			4	1	2	2	1	1	1	1	0	3	3	0	0	1	1	1	2	1	2	2	1.4285715	0	0	0	0	0	0	0	7	1	1	1.6666666	1.875
2	4	2	3	2	1	4	2	51	1	1	1	1	0		4	5	4	5	1	1	1	1	1	2	3	0	1	2	2	1	3	1	3	2	2	0	0	0	0	0	0	0	6	1	2	4.6666665	1.5
3	3	3	3	3	2	2	2	67	1	1	1	1	0	0	4	3	2	2	1	1	1	1	1	1	3	0	1	0	0	0	0	0	0	0	0	0	0	0	0	0	0	0	7	1	5	2.3333333	1.625
4	4	3	3	4	3	3	3	51	1						1	1	0	0	1	1	1	1	0	1	3	1	0	0	0	0	0	0	0	0	0	0	0	0	1	0	0	1	8	0	4	.33333334	2.375
3	3	2	3	3	3	4	3	55	1	1	1				3	3	3	3	1	1	1	1	1	4	2	0	0	2	3	3	2	2	2	2	2.2857144	0	0	0	0	0	0	0	8	0	2	3	2
3	3	3	4	3	3	3	4	41	1	1	0	0			2	4	4	2	1	1	0	1	0	1	3	0	1	0	0	0	0	0	0	0	0	1	1	0	0	0	0	1	7	0	3	3.3333333	2.25
3	3	2	2	3	3	3	2	59	0	0					0	1	1	2	1	1	1	1	0	3	3	0	0	2	2	2	1	1	2	2	1.7142857	0	0	0	0	0	0	0	7	0	3	1.3333334	1.625
3	2	2	2	3	3	3	2	59	1	1					2	1	1	2	1	1	1	1	0	3	3	0	0	2	2	2	1	2	2	2	1.8571428	0	0	0	0	0	0	0	8	0	3	1.3333334	1.5
3	3	3	3	3	3	3	3	63	1	1					2	2	1	2	1	1	0	1	0	3	2	0	0	1	1	1	0	1	1	1	.85714287	0	0	0	0	0	0	0	9	1	4	1.6666666	2
4	4	3	3	3	2	1	3	59	1	1	0	0			2	4	1	1	1	1	1	1	1	2	2	0	0	1	1	1	1	0	2	2	1.1428572	1	0	1	1	0	0	1	1	1	7	2	1.875
3	3	3	3	3	3	3	3	34	1	1	1	1			4	4	4	4	1	1	1	1	0	1	1	0	1	1	1	1	1	1	0	1	.85714287	0	0	0	0	0	0	0	5	1	2	4	2
3	3	3	3	4	2	3	2	50	1	1	1	1	1	1	6	6	6	6	1	0	0	0	0	1	5	0	0	0	0	0	0	0	1	0	.14285715	0	0	0	0	0	0	0	8	0	3	6	1.875
3	3	2	2	3	3	3	3	59	1	1	1	1	0	1	5	6	6	1	1	1	0	1	0	1	3	0	0	1	1	2	2	0	1	1	1.1428572	0	0	0	0	0	0	0	9	1	1	4.3333335	1.75
4	4	4	4	4	4	4	4	51	1	1	1	1			4	4	4	4	1	1	1	1	1	2	3	0	0	1	1	3	3	0	2	4	2	0	1	1	1	0	1	1	2	1	6	4	3
3	4	2	3	4	3	2	3	68	1	1	1	1	1	1	6	6	5	0	1	1	1	1	1	3	3	0	1	0	0	0	0	0	0	0	0	0	0	0	0	0	0	0	10	1	3	3.6666667	2
3	3	2	2	3	2	2	3	55	1	1	0	0	1		3	5	4	2	1	0	1	1	1	2	3	0	0	2	2	2	2	2	2	2	2	0	0	1	0	0	0	1	3	1	3	3.6666667	1.5
3	3	2	3	3	2	3	3	63	1	1	1				3	2	2	1	0	0	0	0	1	2	3	0	1	0	0	0	0	0	2	1	.42857143	0	0	0	0	0	0	0	9	0	0	1.6666666	1.75
4	4	3	4	4	3	4	4	62	1	1	1				3	3	3	3	1	1	1	1	0	2	3	0	0	1	1	1	2	0	0	2	1	0	0	0	1	0	1	1	7	1	2	3	2.75
3	2	3	3	3	3	3	2	22	1						1	1	1	1	1	1	1	0	1	4	3	0	0	1	1	1	0	0	0	1	.5714286	0	0	0	0	0	0	0	9		0	1	1.75
3	3	2	3	3	2	3	2	60	1	1	1				3	3	3	3	1	0	1	1	0	4	3	0	0	1	1	1	0	0	0	1	.5714286	0	0	0	0	0	0	0	9	1	1	3	1.625
3	3	2	3	3	3	3	3	63	1	1	1				3	3	3	3	1	0	1	1	0	3	2	0	0	2	2	3	2	2	3	2	2.2857144	0	0	0	0	0	0	0	9	0	3	3	1.875
3	3	3	3	3	3	1	3	66	1	1	0				2	3	3	1	1	1	1	1	0	1	3	0	1	0	0	0	0	0	0	0	0	0	0	0	0	0	0	0	9	0	2	2.3333333	1.75
4	4	4	4	4	4	1	4	50	1	1	1	1	1		5	5	0	0	1	0	0	1	0	3	3	0	0	1	0	1	1	0	0	1	.5714286	0	0	0	0	0	0	0	4	1	1	1.6666666	2.625
3	3	3	3	3	3	3	3	57	1	1					2	2	1	1	1	1	1	1	0	3	3	0	0	0	0	0	0		0	1	.16666667	0	0	0	0	0	0	0	10	1	1	1.3333334	2
3	3	3	3	3	2	4	3	64	1	1	1	0			3	4	4	4	0	1	1	1	0	3	3	0	1	1	1	1	1	0	0	2	.85714287	0	0	0	0	0	0	0	9	1	2	4	2
2	3	2	3	2	2	2	2	50	1	0	1				2	1	1	0	1	0	0	0	1	4	3	0	0	2	2	2	0	0	0	1	1	0	0	0	1	0	1	1	2	1	2	.66666669	1.25
3	3	3	3	4	3	3	3	52	1	1	1				3	3	3	2	1	1	1	1	0	3	3	0	0	0	0	0	0	0	0	1	.14285715	0	0	0	0	0	0	0	9	1	3	2.6666667	2.125
3	3	3	3	3	3	3	3	49	1	1	1				3	3	3	3	1	1	1	1	0	3	3	0	1	0	0	0	0	0	0	0	0	0	0	0	0	0	0	0	4	1	0	3	2
3	4	3	3	3	3	3	3	55	1	1	1	0			3	4	4	4	1	1	1	1	0	1	3	0	1	1	1	1	1	0	0	0	.5714286	0	0	0	0	0	0	0	6	1	2	4	2.125
3	3	3	3	3	2	3	3	21	1	1	1	1	1	0	5	3	3	2	1	0	0	0	1	2	4	0	0	0	0	0	1	0	0	2	.42857143	0	0	0	0	0	0	0	9	0	1	2.6666667	1.875
3	3	3	3	4	3	2	3	56	1	1	1	1	1	1	6	6	6	6	1	0	1	1	0	4	3	0	0	1	1	1	1	0	0	0	.5714286	0	0	0	0	0	0	0	7	0	0	6	2
4	4	3	3	3	3	3	3	50	1	1	1	1	1	1	6	6	2	1	1	1	1	1	0	1	2	0	0	1	1	1	1	0	1	2	1	0	0	0	0	0	0	0	8	1	1	3	2.25
4	4	4	4	4	4	4	4	56	1	1	1	0	0		3	3	3	2	1	1	1	1	1	1	3	0	1	0	0	0	0	0	0	0	0	0	1	0	0	0	0	1	8	1	1	2.6666667	3
3	3	2	2	3	2	2	3	53	0	1	1	1			3	2	1	1	1	1	1	1	0	3	1	0	0	1	1	1	1	0	2	3	1.2857143	0	0	0		0	0		1	1	3	1.3333334	1.5
4	4	3	3	3	3	3	3	50	1	1	0				2	2	2	1	1	0	1	1	0	4	1	0	0	0	0	0	0	0	0	0	0	0	0	0	0	0	0	0	9	0	2	1.6666666	2.25
3	4	3	4	4	4	4	3	52	1	1					2	2	2	2	1	1	0	1	1	1	2	0	0	1	2	1	1	0	3	2	1.4285715	0	0	0	0	0	0	0	3	0	1	2	2.625
4	4	4	4	4	4	4	4	53	0	0					0	1	1	1	0	0	0	0	0	2	3	0	1	0	0	0	0	0	0	0	0	0	0	0	0	0	0	0	5	0	2	1	3
4	4	3	4	4	3	3	4	65	1	1	1				3	3	0	0	1	1	1	1	1	2	3	0	0	0	0	0	0	0	0	0	0	0	0	0	0	0	0	0	8	1	3	1	2.625
3	3	3	4	3	3	3	4	61	1	1	1	1	1		5	3	2	4	1	0	1	1	0	3	3	0	0	1	0	0	1	0	2	0	.5714286	0	0	0	0	0	0	0	8	0	1	3	2.25
3	4	3	3	4	3	3	3	69	1	1	1	1	1	1	6	6	6	6	1	1	1	1	0	3	3	0	0	2	2	2	2	2	3	2	2.1428571	0	0	0	0	0	0	0	9	0	1	6	2.25
3	4	4	4	4	3	2	3	40	0	1	0				1	3	0	0	1	1	1	1	0	1	3	0	1	1	1	1	1	0	1	2	1	0	0	0	0	0	0	0	6	0	1	1	2.375
3	3	2	3	3	1	2	3	50	1	1					2	2	1	1	1	0	1	1	1	2	2	0	0	1	0	1	1	0	1	3	1	0	0	0	0	0	0	0	5	1	3	1.3333334	1.5
3	3	3	3	3	2	3	2	55	1						1	1		1	1	1	1	1	1	1	3	0	1	2	4	2	0	0	2	3	1.8571428	0	0	1	0	0	0	1	7	1	5	1	1.75
4	4	3	4	4	4	4	4	51	1	1	1	1	1	1	6	6	6	6	1	1	1	0	0	1	1	0	0	0	0	0	0	0	0	0	0	0	0	0	0	0	0	0	6	0	0	6	2.875
3	3	3	3	3	2	3	3	55	1	1					2	2	2	2	1	0	0	0	0	1	2	0	1	2	2	2	3	0	3	3	2.1428571	0	0	0	1	0	0	1	8	1	3	2	1.875
3	4	3	3	3	3	3	3	50	1	1	1	0			3	4	4	4	1	1	1	1	0	2	3	0	0	1	1	1	1	1	1	1	1	0	0	0	0	0	0	0	0	0	0	4	2.125
4	3	4	4	4	3	4	4	52	1	1	0	1	1		4	5	4	2	1	1	1	1	1	2	3	0	0	1	1	0	0	0	1	1	.5714286	0	0	0	0	0	0	0	10	1	0	3.6666667	2.75
3	4	3	3	3	3	3	3	50	1	1	1	1			4	4	3	3	1	1	1	1	0	1	3	0	0	0	0	0	1	0	1	2	.5714286	0	0	0	0	0	0	0	5	0	1	3.3333333	2.125
3	3	3	3	3	2	4	3	52	1	1	1	0	0	0	3	5	4	4	1	1	1	1	1	1	4	1	1	1	1	1	1	0	1	2	1	0	0	0	0	0	0	0	2	1	2	4.3333335	2
4	4	4	4	3	3	3	3	52	1	1					2	2	1	1	1	1	1	1	0	2	3	0	0	0	0	0	0	0	1	1	.2857143	0	0	0	0	0	0	0	3	1	3	1.3333334	2.5
4	4	4	4	4	4	4	4	39	0	1	1				2	3	3	3	1	1	1	1	0	3	3	0	1	2	2	2	2	0	2	1	1.5714285	0	1	0	0	0	0	1	8	1	3	3	3
3	3	2	2	2	2	3	2	39	1	0	1	0	0	0	2	4	5	4	1	1	1	0	0	2	5	0	0	1	1	1	1	0	2	2	1.1428572	0	0	0	0	0	1	1	1	1	2	4.3333335	1.375
3	4	3	4	3	2	3	3	50	1	1					2	2	1	1	1	1	1	1	0	2	3	0	0	0	0	0	0	0	0	1	.14285715	0	0	0	0	0	0	0	9	0	1	1.3333334	2.125
3	4	3	3	4	3	3	3	75	1	1	1	1			4	4	4	4	1	1	1	1	1	1	1	1	1	0	0	0	0	0	0	0	0	0	0	0	1	0	1	1	10	0	6	4	2.25
2	3	3	3	3	3	3	2	64	1	1	1				3	3	3	3	1	1	1	1	0	3	1	1	1	1	1	1	1	2	2	2	1.4285715	0	0	0	0	0	0	0	4	0	1	3	1.75
3	4	3	3	4	3	3	4	73	1	1	1	0	1	0	4	3	4	3	1	1	1	1	1	2	3	0	0	2	3	2	2	3	2	2	2.2857144	0	0	0	0	0	0	0	9	1	2	3.3333333	2.375
4	3	2	2	3	3	4	2	57	1	1	1	1	1	1	6	6	6	6	1	1	1	0	1	2	3	0	0	1	0	0	2	0	1	2	.85714287	0	0	0	0	0	0	0	10	1	4	6	1.875
4	4	2	3	4	4	4	4	39	1						1	1	1	1	1	1	0	0	0	5	3	0	0	0	0	0	0	0	0	0	0	0	0	0	0	0	0	0	5	1	0	1	2.625
2	3	2	3	2	2	3	2	24	1	0					1	1	1	1	1	0	0	0	1	5	5	1	0	1	1	1	1	0	2	1	1	0	0	1	0	0	1	1	7		2	1	1.375
3	4	3	3	4	3	3	2	21	1	1	1	1	1	1	6	5	1	3	1	0	0	0	0	1	2	0	0	0	0	0	1	0	0	1	.2857143	0	0	0	0	0	0	0	9	1	0	3	2.125
4	4	4	4	4	4	4	4	65	1	1	1	1	1		5	4	5	4	1	1	1	1	0	1	3	0	1	1	1	1	1	0	1	2	1	0	0	0	0	0	0	0	2	1	3	4.3333335	3
3	3	3	3	3	3	3	3	21	1	1					2	2	2	2	1	1	1	1	0	3	2	0	0	0	0	0	1	0	0	0	.14285715	0	0	0	0	0	0	0	10	0	1	2	2
3	3	3	3	3	2	2	3	51	1	1	1				3	3	3	2	1	1	1	1	0	1	2	0	0	0	0	0	2	0	1	1	.5714286	0	0	0	0	0	0	0	8	1	0	2.6666667	1.75
3	3	3	3	3	3	4	3	52	1	1					2	2	2	2	1	1	1	1	0	2	3	0	0	0	0	0	0	0	0	0	0	0	0	1	0	0	0	1	6	1	4	2	2.125
3	2	2	3	2	2	3	1	60	0	0	0				0	1	1	3	1	0	0	0	1	1	3	0	1	2	2	3	3	0	3	3	2.2857144	0	0	0	0	0	0	0	6	1	0	1.6666666	1.25
3	3	2	3	3	2	3	3	54	1	1	1	0			3	3	2	1	1	1	0	1	0	2	3	0	0	2	1	1	0	0	0	1	.71428573	1	0	0	1	0	0	1	6	1	2	2	1.75
3	3	4	4	4	4	4	4	67	1	1	1	1			4	4	3	1	1	1	1	1	0	3	3	0	0	2	2	1	1	0	1	2	1.2857143	0	0	0	1	0	0	1	3	1	8	2.6666667	2.75
2	2	2	3	4	4	3	3	51	0	1	1	1	1	1	5	5	3	5	1	1	0	0	1	3	3	0	0	2	1	1	0	3	4	4	2.1428571	0	0	0	0	0	0	0	10	0	4	4.3333335	1.875
3	3	3	3	3	3	2	3	62	0	0	0	0	0	0	0	6	0	0	1	1	1	1	0	4	3	0	1	0	0	0	0	0	0	2	.2857143	0	0	0	0	0	0	0	6	0	2	2	1.875
2	3	2	3	3	2	2	2	29	1	1					2	1	1	2	0	0	0	0	1	1	3	0	1	3	3	3	3	3	3	3	3	0	0	0	0	0	0	0	9	0	0	1.3333334	1.375
3	3	3	3	3	3	3	3	52	1	1	1	1			4	4	4	4	1	1	1	1	0	1	3	0	1	0	0	0	0	0	0	1	.14285715	0	0	0	0	0	0	0	5	1	3	4	2
3	3	3	3	3	3	3	3	45	0						0	1	1	1	1	1	0	1	1	3	3	0	1	0	0	0	0	1	1	0	.2857143	0	0	0	0	0	0	0	4	1	0	1	2
3	3	3	3	2	3	2	3	61	1	0					1	2	2	1	1	1	0	1	1	1	2	0	0	2	3	3	2	1	2	2	2.1428571	1	0	1	0	0	0	1	5		2	1.6666666	1.75
3	4	3	3	3	3	3	3	61	1	1	1	0	1	0	4	4	2	2	0	1	1	1	1	3	3	0	0	3	3	2	3	1	2	3	2.4285715	0	1	0	1	0	0	1	1	1	0	2.6666667	2.125
4	4	3	4	4	4	4	4	66	1	1	1	1	0	0	4	6	4	3	1	1	1	1	0	1	1	0	0	2	2	1	1	0	0	2	1.1428572	0	0	0	1	1	1	1	4	1	5	4.3333335	2.875
4	4	3	3	3	3	2	3	60	1	1	1	0			3	4	4	4	1	1	1	1	0	4	3	0	0	0	0	0	0	0	0	0	0	0	0	0	0	0	0	0		0	4	4	2.125
4	3	3	3	3	3	4	2	56	0	1	0	1	1		3	5	3	3	1	0	1	0	0	1	3	0	0	0	0	1	2	0	2	2	1	1	0	0	0	1	0	1	8	1	3	3.6666667	2.125
3	3	2	3	2	2	3	2	33	1	1	1	1	1	1	6	6	6	3	1	1	1	1	0	1	5	0	1	0	0	0	0	0	0	2	.2857143	0	0	0	0	0	0	0	7	1	1	5	1.5
3	3	3	3	3	2	3	3	50	1	0	0				1	3	3	1	1	1	1	1	1	2	3	0	0	3	2	3	4	1	4	4	3	0	1	0	1	0	0	1	0	1	4	2.3333333	1.875
3	3	3	3	3	3	3	3	69	1	1	1				3	3	2	1	1	1	1	1	0	1	3	0	1	0	0	0	0	0	0	0	0	0	0	0	0	0	0	0	10	1	2	2	2
4	4	4	4	4	4	4	4	62	1	1	1				3	3	2	1	1	1	1	1	0	2	3	0	1	0	0	0	0	0	0	0	0	0	0	0	0	0	0	0	3	1	1	2	3
3	3	3	3	4	3	3	3	30	1	0	1				2	2	2	1	1	0	0	0	1	3	3	0	1	1	1	1	2	0	2	2	1.2857143	0	0	1	0	0	1	1	5	0	0	1.6666666	2.125
3	4	3	4	4	3	3	4	65	1	1	1				3	3	3	3	1	1	1	1	0	2	3	0	0	0	0	0	0	0	0	0	0	0	0	0	0	0	0	0	9	1	2	3	2.5
3	3	3	4	4	3	3	4	35	1	1	1	1			4	4	4	4	1	1	1	1	0	3	3	0	0	2	2	1	2	2	3	3	2.1428571	0	0	0	0	0	0	0	8	1	0	4	2.375
4	3	3	3	3	4	4	3	50	1	1	1	1	1	1	6	5	4	4	1	1	1	1	1	2	3	0	0	2	1	2	2	0	1	2	1.4285715	0	0	0	0	0	0	0	8	1	1	4.3333335	2.375
4	3	3	3	3	3	3	3	29	1	1	1	1	1	1	6	6	2	3	1	1	1	1	1	1	3	0	1	2	2	2	2	0	2	2	1.7142857	0	0	1	0	0	0	1	5	1	4	3.6666667	2.125
4	4	4	4	3	4	3	3	27	1	1	1	1	1	1	6	6	6	6	1	1	1	1		1	3	0	0	1	0	0	0	0	2	0	.42857143	0	0	0	0	0	0	0	10	1	1	6	2.625
2	2	2	2	2	2	3	2	55	1						1	1	1	1	1	1	1	1	1	3	3	0	0	2	2	2	2	2	2	3	2.1428571	0	0	1	1	1	1	1	7	1	5	1	1.125
3	4	4	4	4	4	4	4	70	1	1	1	1	1	1	6	6	6	6	1	1	1	1	0	1	3	0	1	0	0	0	4	0	4	3	1.5714285	0	0	0	1	0	0	1	6	1	7	6	2.875
3	3	3	3	3	3	3	3	53	1	0	1	1			3	4	4	4	1	1	1	1	0	2	3	0	0	0	0	0	0	0	0	0	0	0	0	0	0	0	0	0	10	1	1	4	2
3	3	3	3	3	3	3	3	52	1	1	1				3	3	3	3	1	1	0	1	0	3	3	0	1	1	1	1	1	1	1	1	1	0	0	0	0	0	0	0	9	0	3	3	2
4	4	4	4	3	2	2	3	41	1	1	1	1			4	1	0	1	1	1	1	1	1	2	2	0	0	1	1	1	0	0	2	2	1	0	0	1	1	1	1	1	2	1	3	.66666669	2.25
3	2	3	2	2	2	3	1	57	1	1	1	1			4	4	4	4	1	1	1	1	0	1	3	0	0	1	2	2	1	2	1	3	1.7142857	0	0	1	1	0	0	1	8	1	2	4	1.25
3	3	3	2	2	1	1	2	50	0	1	0				1	2	0	0	1	0	0	0	1	1	2	0	0	2	2	2	2	0	2	3	1.8571428	0	0	0	1	0	0	1	2	1	4	.66666669	1.125
3	3	3	3	3	3	3	3	57	1	1	1	1	1		5	5	5	5	1	1	1	1	1	1	2	0	1	0	0	0	0	0	0	0	0	1	1	1	1	0	0	1	9	0	7	5	2
3	3	3	3	4	3	4	3	62	0	0	1	0			1	0	1	1	1	1	1	0	0	1	3	0	0	2	2	1	2	0	2	2	1.5714285	0	0	0	1	0	0	1	1	1	3	.66666669	2.25
3	3	3	3	3	3	3	3	22	1	1	1	1	1		5	5	1	3	1	1	0	1	0	1	4	0	1	0	0	0	0	0	0	0	0	0	0	0	0	0	0	0	8	1	2	3	2
3	4	3	3	3	2	3	3	52	1	1	1	1	0	1	5	6	0	0	0	0	0	0	1	5	3	0	0	1	1	0	0	0	0	0	.2857143	0	0	0	0	0	0	0	7	0	2	2	2
3	3	3	3	3	2	3	2	57	0	0	0				0	3	3	3	1	0	0	0	1	3	3	0	0	0	0	0	0	0	0	0	0	0	0	0	0	0	0	0	10	0	1	3	1.75
4	3	1	1	2	3	1	1	52	0	0	0	0	0		0	1	1	1	0	0	0	0	1	1	3	0	1	2	2	1	0	0	2	2	1.2857143	0	0	0	0	0	0	0	4	0	2	1	1
4	4	4	4	4	4	4	4	59	1	1	1	1	1		5	5	5	2	1	1	1	1	0	3	3	0	0	0	0	0	1	0	0	1	.2857143	0	0	0	0	0	0	0	10	1	1	4	3
4	4	4	4	4	4	4	4	63	1	1	1	1			4	3	1	1	1	1	1	1	0	4	3	0	0	0	0	0	0	0	0	0	0	0	0	0	0	0	0	0	10	0	2	1.6666666	3
4	4	4	4	3	2	4	4	50	1						1	1	1	1	1	1	1	1	0	5	3	0	1	0	0	0	2	1	1	1	.71428573	0	0	0	0	0	0	0	7	0	4	1	2.625
1	3	2	3	2	2	3	3	62	1	1					2	0	1	1	1	0	0	0	1	1	3	0	0	1	3	2	1	1	1	0	1.2857143	0	0	0	1	0	0	1	7	0	1	.66666669	1.375
4	4	4	4	4	4	1	3	52											1	1	1	0	0	3	3	0	0	0	0	0	0	0	0	0	0	0	0	0	0	0	0	0	0	1	0		2.5
4	4	3	4	3	3	4	3	52	1	0					1	2	2	2	0	0	0	0	0	1	3	0	0	0	0	0	0	0	0	0	0	0	0	0	0	0	0	0	9	0	0	2	2.5
4	4	3	3	2	2	3	3	52	1	1	1	1	1	1	6	5	6	6	1	1	1	1	1	4	3	0	0	0	0	1	0	0	0	1	.2857143	0	0	1	0	0	0	1	4	1	2	5.6666665	2
3	3	3	3	3	3	3	3	53	1	1					2	2	2	2	1	1	1	0	0	2	3	0	0	2	1	2	2	2	1	2	1.7142857	0	0	0	0	0	0	0	7	0	2	2	2
4	4	4	4	4	4	4	4	50	1	1	1				3	3	3	3	1	1	1	1	0	5	1	1	0	1	1	1	1	1	1	1	1	0	0	0	0	0	0	0	6	1	3	3	3
3	3	3	3	3	2	3	3	39	0	0					0	2	0	0	1	1	1	1	1	1	3	0	1	3	2	2	3	0	2	3	2.1428571	0	0	1	0	0	0	1	3	1	6	.66666669	1.875
3	3	3	3	3	2	3	3	47	1	1					2	2	2	2	1	1	1	1	1	1	3	0	0	2	2	2	2	0	1	2	1.5714285	0	0	1	0	0	0	1	2	1	4	2	1.875
3	2	3	3	3	2	3	3	55	1	1	1				3	2	2	3	1	1	1	1	0	2	3	0	0	1	0	1	1	0	2	2	1	0	0	0	0	0	0	0	9	1	1	2.3333333	1.75
3	3	3	3	3	2	3	3	53	1						1	1	1	1	1	1	1	1	0	1	3	0	0	0	0	0	0	0	1	1	.2857143	0	0	1	0	0	0	1	7	0	2	1	1.875
3	3	3	3	3	2	3	3	54	1	0	1				2	3	3	3	1	1	0	1	0	3	3	0	0	1	1	1	2	2	3	3	1.8571428	0	0	0	0	0	0	0	8	0	1	3	1.875
2	3	2	3	3	2	2	3	66	1	1	1	1	0		4	5	5	5	1	1	1	1	0	4	3	0	0	1	1	1	1	0	1	2	1	0	0	0	0	0	0	0	10	1	1	5	1.5
2	3	2	3	3	2	3	2	55	1	1	1				3	3	3	3	1	1	1	1	0	2	3	0	0	1	1	1	0	0	1	2	.85714287	0	0	0	0	0	0	0	9	1	2	3	1.5
3	3	3	3	3	3	2	3	50	1	1	1	1	1	1	6	6	2	1	1	1	1	1	0	1	3	0	0	0	0	0	0	0	0	0	0	0	0	0	0	0	0	0	9		2	3	1.875
3	4	4	4	4	4	4	4	52	1	1	1	0	0	0	3	5	2	1	1	0	0	0	0	3	3	0	0	0	0	0	0	0	0	0	0			0	0	0	0		8	1	0	2.6666667	2.875
2	3	3	3	2	1	3	3	39	1	1	1				3	3	2	3	1	0	0	0	0	1	3	0	1	0	0	0	0	0	0	4	.5714286	0	0	0	0	0	0	0	9	0	1	2.6666667	1.5
3	3	3	3	3	3	3	2	54	0	0	0	0	0	0	0	3	0	0	1	1	1	1	0	4	3	0	1	1	0	1	0	0	1	2	.71428573	0	0	0	0	0	0	0	7	1	0	1	1.875
3	3	3	3	3	3	3	3	50	1	1	1	1			4	4	4	4	1	1	1	1	0	2	3	1	0	0	0	0	0	0	0	0	0	0	0	0	0	0	0	0	9	0	0	4	2
4	4	4	4	4	4	4	4	43	1	1	1				3	3	3	3	1	1	0		0	2	3	0	0	0	0	0	0	0	0	0	0	0	0	0	0	0	0	0	4	0	0	3	3
3	3	3	2	3	2	3	2	68	1	1	1				3	3	3	3	1	0	1	1	1	2	3	0	1	1	1	0	1	0	1	2	.85714287	0	0	0	0	0	0	0	4	1	2	3	1.625
3	4	3	3	4	3	3	3	26	1						1	1	1	1	1	1	1	1	0	3	3	0	0	0	0	0	0	0	0	0	0	0	0	0	0	0	0	0	9	1	1	1	2.25
3	4	4	3	3	2	2	2	55	1	1	1				3	3	2	1	1	1	0	1	0	1	3	0	0	1	0	0	1	0	3	2	1	0	0	0	0	0	0	0	10	1	3	2	1.875
3	3	3	3	4	3	4	4	59	1	0	1	0	1		3	5	5	3	1	1	1	1	0	4	3	0	0	0	0	0	0	0	0	0	0	0	0	0	0	0	0	0	9	1	0	4.3333335	2.375
2	3	2	3	3	2	2	2	62	1	0					1	2	2	2	1	0	0	0	0	4	3	0	1	1	1	1	1	0	1	2	1	0	0	0	0	0	0	0	3	0	0	2	1.375
1	2	2	1	1	1	3	2	50	1	1					2	2	2	2	1	1	0	0	1	1	3	0	0	3	2	2	2	0	2	3	2									0	0	2	.625
1	3	2	3	2	2	1	1	30	0						0	0	0	0	0	0	0	0	1	1	3	0	1	1	1	1	0	0	2	3	1.1428572	0	0	1	0	0	0	1	3	1	2	0	.875
4	4	4	4	4	4	3	4	55	1	1	1	1	0		4	5	1	1	1	1	1	1	0	2	3	0	0	2	2	1	1	1	2	2	1.5714285	0	0	0	1	0	0	1	10	1	3	2.3333333	2.875
3	3	4	4	3	3	4	3	52	1	1	1	1	1	1	6	5	5	4	1	1	1	1	0	2	3	0	0	0	0	0	0	0	0	0	0	0	0	0	0	0	0	0	8	1	1	4.6666665	2.375
3	3	3	3	3	2	2	2	58	1	1	1	1	1	0	5	6	5	4	1	1	1	1	1	1	2	0	0	0	0	0	1	0	1	2	.5714286	0	0	0	0	0	0	0	3	1	4	5	1.625
4	4	4	4	2	2	3	2	36	1	1	1	1	1	1	6	5	2	2	1	0	0	0	1	1	3	0	1	2	2	2	2	0	3	3	2	0	0	1	0	0	0	1	3	1	4	3	2.125
3	3	2	2	3	2	2	3	67	1	1					2	1	1	0	1	1	1	1	0	1	3	0	1	0	0	0	0	0	0	2	.2857143	0	0	0	0	0	1	1	3	1	1	.66666669	1.5
3	3	3	3	3	4	3	4	67	1	1					2	1	2	0	1	1	1	1	0	4	3	0	0	1	1	1	1	0	0	0	.5714286	0	0	0	0	0	0	0	8	1	2	1	2.25
3	3	3	3	3	3	3	3	83	1	1					2	2	2	2	1	1	0	1	1	4	3	0	0	1	1	1	0	0	0	0	.42857143	0	0	0	0	0	0	0	7	1	3	2	2
3	3	3	3	3	3	3	3	57	1	1	0	0	0		2	3	3	3	1	1	1	1	0	1	3	1	0	0	0	0	0	0	0	0	0	0	0	0	0	0	0	0	8	0	1	3	2
3	4	3	4	2	3	2	3	55	1	1	1	1	0	1	5	6	6	6	1	1	1	1	1	2	3	1	1	3	2	3	2	3	2	3	2.5714285	1	1	1	1	1	1	1	10	0	1	6	2
3	3	3	3	3	3	4	3	22	1	1	1	1	1	0	5	6	3	2	1	0	1	1	0	1	3	0	0	0	0	0	0	0	0	0	0	0	0	0	0	0	0	0	9	0	2	3.6666667	2.125
3	4	4	3	2	1	3	1	53											1	0	0	1	1	1	3	0	1	2	2	2	2	0	2	2	1.7142857	0	0	0	0	0	0	0	7	1	3		1.625
2	3	2	3	3	2	1	2	28	1	1	0	0			2	4	4	4	1	0	0	1	1	1	2	0	0	1	1	2	2	0	1	2	1.2857143	0	0	0	0	0	0	0	3	1	2	4	1.25
3	3	3	3	3	3	3	3	60	1	1	0	1	1	1	5	3	3	1	1	1	1	1	0	2	3	0	0	1	1	1	1	0	0	0	.5714286	0	0	0	0	0	0	0	8	0	3	2.3333333	2
4	4	4	4	4	4	3	4	37	1	0	1				2	2	1	1	1	1	0	1	1	3	3	0	1	0	0	0	0	0	1	1	.2857143	0	0	0	0	0	0	0	0	1	3	1.3333334	2.875
4	4	4	4	4	4	4	4	63	1	1	1	1	1	1	6	3	3	3	1	1	1	1	0	4	3	1	1	2	2	2	1	0	0	1	1.1428572	0	0	0	1	0	0	1	8	0	1	3	3
3	3	3	3	3	3	3	3	60	1	1	1	1			4	4	2	1	1	1	1	1	0	4	3	0	0	0	0	0	0	0	0	0	0	0	0	1	0	0	0	1	9	0	1	2.3333333	2
3	4	3	3	3	3	4	4	72	1	1	1	1	1	1	6	4	3	4	1	0	1	1	0	2	3	0	0	1	1	0	2	0	2	1	1	0	0	0	0	0	0	0	8	1	2	3.6666667	2.375
4	4	3	3	3	3	3	3	53	1	1	1				3	3	2	2	1	1	1	1	0	3	3	0	0	0	0	0	0	0	0	0	0	0	0	0	0	0	0	0	10	1	0	2.3333333	2.25
2	2	3	3	2	3	4	3	64	1	1	1	1	1		5	5	5	3	1	1	1	1	0	4	3	0	0	2	2	1	1	1	0	0	1	0	0	0	1	0	1	1	6	1	3	4.3333335	1.75
4	4	4	4	4	3	3	3	50	1	1					2	2	1	1	1	1	1	0	1	5	2	0	0	3	2	3	3	0	3	3	2.4285715	0	0	1	0	0	1	1	0	1	2	1.3333334	2.625
4	4	3	3	3	3	3	3	64	1	0	0	0	0	0	1	6	4	1	1	1	1	1	0	1	1	1	1	0	0	0	0	0	0	0	0	0	0	0	0	0	0	0	9	0	2	3.6666667	2.25
3	4	4	3	3	4	4	3	30	1	1	1				3	3	3	3	1	1	0	0	1	1	5	1	1	1	2	1	0	0	0	0	.5714286	0	0	1	0	0	0	1	4	0	3	3	2.5
4	4	4	4	4	3	4	4	43	1	1	1				3	3	3	3	1	1	1	1	0	1	3	0	0	1	3	0	1	2	0	3	1.4285715	0	0	0	0	0	0	0	8	1	4	3	2.875
3	3	3	3	3	3	2	3	43	1						1	1	1	1	1	1	1	1	0	1	3	0	0	1	1	1	2	2	2	1	1.4285715	0	0	0	1	0	1	1	8	0	6	1	1.875
2	3	2	3	2	2	3	3	58	1	1	1				3	2	2	2	1	1	1	1	1	4	3	0	0	2	3	1	3	2	1	3	2.1428571	0	0	0	0	1	1	1	8	0	2	2	1.5
3	4	3	4	3	3	4	3	62	1	1	1	1			4	4	2	3	1	1	1	1	1	2	3	0	1	1	1	0	2	0	1	2	1	0	0	0	0	0	0	0	10	1	2	3	2.375
4	3	3	4	4	4	4	4	62	1	1					2	2	2	2	1	1	1	1	1	1	3	0	0	0	0	0	0	0	1	1	.2857143	0	0	1	1	1	1	1	9	0	8	2	2.75
4	3	2	2	2	2	3	2	45	1	1					2	1	1	1	1	1	1	1	0	1	5	0	1	0	2	0	0	0	2	1	.71428573	0	0	1	0	0	1	1	1	1	2	1	1.5
2	3	3	3	3	3	3	3	72	1	1	1	1	1	1	6	2	0	1	1	1	1	1	1	1	3	0	0	0	0	0	0	0	0	2	.2857143	0	0	0	0	0	0	0	10	0	1	1	1.875
3	4	3	3	3	3	2	3	39	0	1	1	1			3	4	2	2	1	1	1	0	0	1	3	0	0	0	1	0	0	0	0	0	.14285715	0	0	0	0	0	0	0	10	0	0	2.6666667	2
4	4	4	4	4	2	3	4	50	1	1	1	1	0	1	5	3	2	3	1	1	1	1	0	4	3	0	0	1	1	1	0	0	0	1	.5714286	0	0	0	0	0	0	0	8	0	3	2.6666667	2.625
4	4	3	4	4	3	4	4	52	1	1	1	1	0	1	5	4	4	1	1	1	1	1		1	4	1	1	2	2	2	2	0	2	2	1.7142857	0	0	0	0	0	0	0	4	1	4	3	2.75
4	4	3	4	4	4	3	4	64	1	1	1	1	1	1	6	6	5	6	1	1	1	1	1	3	3	0	0	0	0	0	0	0	0	0	0	0	0	0	1	0	0	1	10	1	4	5.6666665	2.75
3	4	3	3	3	3	3	4	51	1	1	1				3	3	3	3	1	1	1	1	0	1	3	0	0	0	1	0	0	0	0	0	.14285715	0	0	0	0	0	0	0	8	1	3	3	2.25
4	4	4	4	4	3	4	3	41	1	1	1	1	1		5	5	4	0	1	1	1	1	0	1	3	0	1	0	0	0	0	0	0	2	.2857143	0	0	1	0	0	0	1	10	0	4	3	2.75
3	2	2	2	2	2	2	2	50	1	0	1				2	3	3	3	1	0	0	1	1	3	3	0	1	2	2	2	0	0	2	2	1.4285715	0	0	0	1	0	0	1	7	0	2	3	1.125
3	4	3	3	3	3	3	3	65	1	1	1				3	3	3	2	1	0	1	1	0	5	3	0	0	0	0	0	0	0	0	1	.14285715	0	0	0	0	0	0	0	1	1	2	2.6666667	2.125
4	3	4	3	4	4	3	4	33	1	1	0	1	1	1	5	5	5	5	1	1	1	1	0	2	3	0	0	0	0	0	0	1	2	1	.5714286	0	0	0	0	0	0	0	10	1	2	5	2.625
3	3	3	3	3	3	4	3	66	1	1	1	1			4	4	4	4	1	1	1	1	0	3	3	0	0	0	0	0	1	0	1	1	.42857143	0	0	0	0	0	0	0	9	1	1	4	2.125
4	4	4	4	4	3	3	3	66	1	0	1	1	1	1	5	6	6	6	1	1	1	1	0	4	3	0	0	0	0	0	0	0	1	1	.2857143	0	0	0	0	0	0	0	9	0	3	6	2.625
4	3	3	2	2	2	3	1	54	0	0	1	1	1	1	4	5	4	2	1	1	1	1	1	5	3	0	0	1	1	0	2	0	3	3	1.4285715	0	1	0	0	0	0	1	6	0	2	3.6666667	1.5
3	4	4	4	4	3	3	4	37	1	1	1				3	2	3	3	0	1	0	0	1	1	1	0	0	2	2	2	2	2	2	2	2	0	1	1	0	0	1	1	10	1	2	2.6666667	2.625
4	3	3	3	3	3	3	3	65	1	1	1	1	1	1	6	6	6	2	1	1	1	1	0	1	1	0	0	1	1	1	1	0	1	1	.85714287	0	0	0	0	0	0	0	9	1	1	4.6666665	2.125
3	3	3	3	3	3	3	3	53	1	1	1	1	0	0	4	6	6	6	1	1	1	1	1	1	3	0	0	1	1	1	1	1	1	2	1.1428572	0	0	0	0	0	0	0	7	1	2	6	2
4	4	3	4	4	3	3	3	67	1	1	1	1	1	1	6	6	4	4	1	1	1	1	0	3	3	0	0	1	1	1	0	0	1	1	.71428573	0	0	0	0	0	0	0	10	0	0	4.6666665	2.5
4	4	4	4	4	4	4	4	67	1	1	1	0			3	4	0	2	1	0	1	1	1	4	3	0	0	0	0	1	0	0	2	1	.5714286	0	0	1	0	0	1	1	0	1	6	2	3
3	4	2	3	3	2	2	3	56	1	1	1	0	1		4	3	2	2	1	0	0	1	0	4	3	0	0	0	0	1	1	0	1	2	.71428573	0	0	0	0	0	0	0	7	0	0	2.3333333	1.75
4	3	3	3	3	2	3	3	51	1	1	1	0			3	2	3	0	1	1		1	0	4	3	0	0	1	1	2	1	0	1	2	1.1428572	1	0	1	0	0	0	1	2	1	2	1.6666666	2
3	1	3	2	2	1	4	4	50	1	1	0	1	0	0	3	6	3	1	1	1	1	0	1	3	2	1	0	4	4	4	4	2	3	3	3.4285715	0	0	1	1	0	0	1	3	0	6	3.3333333	1.5
3	3	3	3	3	3	3	3	55	1	1	1	0	0	0	3	6	6	6	1	1	1	1	0	4	3	0	0	0	0	1	1	0	1	2	.71428573	0	0	0	0	0	0	0	7	1	3	6	2
3	3	3	3	3	3	3	3	76	1	1	1				3	1	3	1	1	1	1	1	0	3	3	0	0	1	1	1	0	1	1	1	.85714287	0	0	0	0	0	0	0	8	0	1	1.6666666	2
3	3	2	3	2	1	4	2	60	1	1	1	1	1	1	6	6	3	2	1	0	1	1	1	1	3	0	0	1	2	2	1	0	0	1	1	0	0	1	0	0	0	1	8	1	6	3.6666667	1.5
3	3	2	4	4	3	2	3	53	1	1	1	1	1	0	5	5	5	3	1	0	0	0	0	1	3	0	0	1	1	2	1	0	3	3	1.5714285	0	0	0	0	0	0	0	8	0	0	4.3333335	2
3	3	3	3	3	3	3	3	53	1	1	1	1	1	1	6	4	2	3	1	1	1	1	1	2	3	0	0	0	0	1	0	0	1	1	.42857143	0	0	0	0	0	0	0	10	1	2	3	2
3	3	2	3	2	3	4	2	51	1	1	0	0	0		2	5	5	5	0	1	1	0	1	1	3	0	1	0	0	0	1	0	0	2	.42857143	0	0	0	0	0	0	0	5	0	3	5	1.75
4	4	4	4	4	3	4	4	41	1	1					2	2	1	0	1	1	1	1	0	1	5	0	1	1	1	1	0	0	2	2	1	0	0	1	0	0	0	1	2	0	5	1	2.875
3	4	3	3	3	3	3	2	56	1	1	0	1	1	0	4	6	6	4	1	1	0	1	0	1	2	0	0	0	0	0	0	0	0	0	0	0	0	0	0	0	0	0	2	0	2	5.3333335	2
4	4	1	4	4	4	4	4	69	1	1	1	1	0	0	4	6	6	6	1	1	1	1	0	1	2	0	1	0	0	0	0	0	0	0	0	0	0	0	0	0	0	0	10	1	2	6	2.625
2	2	1	2	1	1	2	1	52	1	1					2	1	0	0	1	0	1	0	1	2	3	0	0	2	2	2	3	1	3	2	2.1428571	0	0	0	0	0	0	0	10	1	1	.33333334	.5
3	3	2	3	3	4	4	3	67	0	1					1	2	2	2	1	1	1	1	0	3	1	0	0	1	2	1	1	2	1	3	1.5714285	0	0	1	0	0	1	1	8	0	2	2	2.125
3	3	2	2	2	3	3	3	51	1	0	0				1	3	3	2	1	0	1	0	0	2	3	0	0	0	0	0	2	2	0	2	.85714287	0	0	0	0	0	0	0	7	1	0	2.6666667	1.625
3	3	2	4	4	2	3	1	61	1	1	1	0			3	4	4	4	1	0	1	1	0	4	3	0	0	1	1	1	2	0	2	2	1.2857143	0	0	0	0	0	0	0	8	1	1	4	1.75
4	3	4	4	4	4	4	3	62	1	1	1	1	1	1	6	6	6	6	1	1	1	1	0	2	1	0	0	0	0	1	0	2	0	0	.42857143	0	0	0	1	1	0	1	10	0	1	6	2.75
3	3	1	3	3	3	3	3	53	1	1	0				2	3	2	3	1	1	1	1	0	1	3	0	0	2	2	1	1	1	1	1	1.2857143	0	0	0	0	0	0	0	10	1	3	2.6666667	1.75
3	4	2	3	3	3	2	4	45	1	1	1				3	3	3	3	1	1	1	1	0	3	3	0	0	1	3	1	1	1	1	1	1.2857143	0	0	0	0	0	0	0	5	1	3	3	2
2	4	3	4	4	3	3	4	30	0	1	1	1	1	1	5	6	6	6	1	1	1	0	1	1	3	0	1	0	0	1	1	0	3	2	1	0	0	0	0	0	0	0	8	0	3	6	2.375
2	3	3	3	3	3	2	3	68	1						1	1	1	1	0	1	0	1	1	3	3	0	1	1	1	1	1	1	1	1	1	0	0	0	0	0	0	0	10	1	0	1	1.75
3	3	3	3	3	3	3	3	35	1	1	1	1	1	1	6	2	5	1	0	1	1	1	1	2	3	0	0	0	1	1	1	1	1	1	.85714287	0	0	0	0	0	0	0	5	1	0	2.6666667	2
3	4	3	3	3	4	3	2	43	0	1	0	1	1	1	4	4	3	3	1	1	1	1	1	1	3	0	0	2	3	2	4	3	2	4	2.8571429	0	0	0	0	0	0	0	8	1	6	3.3333333	2.125
4	4	4	4	4	4	4	4	56	1	1	1	1	1		5	5	5	5	1	1	1	1	1	3	3	0	1	0	0	0	0	0	0	1	.14285715	0	0	0	0	0	0	0	9		2	5	3
3	4	3	3	3	4	3	3	56	1	1	1				3	3	3	3	1	1	1	1	0	1	3	0	0	1	1	1	1	1	1	0	.85714287	0	0	0	0	0	0	0	8	1	0	3	2.25
3	3	3	4	4	4	3	4	57	1	1	1	1	1	1	6	6	6	6	1	1	1	1	1	1	3	0	0	1	1	0	0	1	1	1	.71428573	0	0	0	0	0	0	0	8	0	3	6	2.5
